# Supplementary material for: Oleic Acid Metabolism in Response to Glucose in C. elegans
Source: Metabolites. 2023 Dec 6;13(12):1185. doi: 10.3390/metabo13121185 (PMC10744850; doi:10.3390/metabo13121185)
Supplement: Supplementary file 1 [file metabolites-13-01185-s001.zip › Table S1.xlsx]

## Sheet: Relative % of all PLs
Table S1. Phospholipidomic profile of C. elegans fed OP50 with or without 100 mM glucose
The raw abundance of each lipid from LDA was normalized as relative percentage of the total abundance of all the lipids
	OP50				OP50 +gluc				HK				HK +gluc
	Average Relative abundance	SEM	N		Average Relative abundance	SEM	N		Average Relative abundance	SEM	N		Average Relative abundance	SEM	N
PC 38:8	1.52741	0.0823802	5		1.8006	0.0894841	5		1.4362	0.0750011	5		1.45048	0.0607026	5
PC 38:9	0.420064	0.0390708	5		0.514251	0.055621	5		0.309051	0.0462031	5		0.319637	0.0330622	5
PC 40:8	1.1446	0.0795462	5		1.3863	0.0485837	5		1.67342	0.0733885	5		1.66232	0.0800301	5
PC 40:9	2.42068	0.139811	5		2.90702	0.111053	5		3.41157	0.123315	5		3.15051	0.112136	5
PC 40:10	4.67534	0.233907	5		4.99805	0.179047	5		5.17229	0.16351	5		4.31879	0.229933	5
PC 36:6	0.985693	0.0897893	5		1.20946	0.100431	5		0.991007	0.0778778	5		0.911063	0.0775178	5
PC 36:7	0.178091	0.0253419	5		0.209851	0.0448186	5		0.139064	0.0282987	5		0.133565	0.0346666	5
PC 37:6	1.7081	0.0927482	5		1.55979	0.0731932	5		2.16718	0.0913813	5		2.31247	0.0846091	5
PC 38:6	7.307	0.125974	5		7.96871	0.14881	5		5.99909	0.13102	5		6.48188	0.135037	5
PC 38:7	2.3841	0.0669694	5		2.1272	0.0689139	5		3.35025	0.0928057	5		3.51884	0.104824	5
PC 39:6	1.93302	0.0877545	5		1.98523	0.128807	5		2.93131	0.141608	5		2.87662	0.115455	5
PC 40:6	0.231979	0.0342977	5		0.22882	0.0402721	5		0.250771	0.0353458	5		0.282553	0.0315057	5
PC 40:7	0.291988	0.0495255	5		0.335166	0.0350797	5		0.77765	0.0645805	5		0.78148	0.0806323	5
PC 33:4	0.0916345	0.021455	5		0.114802	0.0320306	5		0.109719	0.0286939	5		0.104719	0.0163099	5
PC 34:4	0.224148	0.0464732	5		0.257894	0.0475297	5		0.254442	0.0420852	5		0.266739	0.0318986	5
PC 34:5	0.226914	0.0390318	5		0.340412	0.050805	5		0.261847	0.0574129	5		0.261735	0.062038	5
PC 35:4	0.533498	0.0514583	5		0.547155	0.0433133	5		0.570067	0.0559895	5		0.651554	0.0707867	5
PC 35:5	1.3418	0.0850318	5		1.39789	0.0711479	5		1.00848	0.093879	5		1.08513	0.0471381	5
PC 36:4	1.28428	0.0687241	5		1.34631	0.0759382	5		1.28391	0.0702942	5		1.44987	0.0854705	5
PC 36:5	1.10331	0.0576911	5		1.19732	0.0619002	5		1.70235	0.103411	5		1.71351	0.108926	5
PC 37:4	0.487905	0.0663463	5		0.558297	0.0359376	5		0.794241	0.0795725	5		0.812389	0.0519758	5
PC 37:5	0.938729	0.124468	5		0.878747	0.121408	5		1.56036	0.106169	5		1.4365	0.102541	5
PC 38:4	0.730878	0.0561876	5		0.870442	0.0673457	5		0.845958	0.0568384	5		0.815188	0.0615142	5
PC 38:5	1.55886	0.0898511	5		1.93245	0.0742711	5		1.35176	0.157277	5		1.27808	0.161853	5
PC 39:4	0.194574	0.0289119	5		0.193107	0.0439986	5		0.421473	0.0668269	5		0.392801	0.0502667	5
PC 39:5	0.450861	0.0546879	5		0.557652	0.0524941	5		0.89362	0.0875405	5		0.716476	0.106425	5
PC 31:2	0.0473562	0.0308043	5		0.0352751	0.0301936	5		0.0659251	0.0414102	5		0.0784729	0.0409139	5
PC 32:2	0.16133	0.0632486	5		0.170901	0.04498	5		0.306413	0.0414925	5		0.283643	0.0491045	5
PC 32:3	0.0727945	0.0176922	5		0.0916585	0.0254573	5		0.0659708	0.0422721	5		0.0714304	0.0346044	5
PC 33:2	0.594901	0.0515108	5		0.470814	0.0916624	5		0.720813	0.115292	5		0.738411	0.115271	5
PC 33:3	0.236628	0.0266839	5		0.231105	0.0338244	5		0.268255	0.0456549	5		0.294397	0.0487508	5
PC 34:2	1.20592	0.058688	5		1.26871	0.0606014	5		1.72011	0.102162	5		1.72747	0.0738733	5
PC 34:3	0.374311	0.040146	5		0.394332	0.0387071	5		0.507478	0.0525345	5		0.546612	0.0466828	5
PC 35:2	2.30081	0.073383	5		2.09769	0.0462794	5		1.99606	0.144462	5		2.03132	0.140293	5
PC 35:3	0.862395	0.055851	5		0.761975	0.0486264	5		1.57292	0.0779673	5		1.69797	0.0751147	5
PC 36:2	3.48569	0.0979963	5		3.20592	0.155571	5		2.3718	0.165982	5		2.65095	0.0871292	5
PC 36:3	1.84534	0.0922314	5		1.60316	0.0701234	5		2.05262	0.123402	5		2.30976	0.0523733	5
PC 37:2	1.86339	0.0521568	5		1.73564	0.0725971	5		1.88273	0.118258	5		1.71598	0.0605034	5
PC 37:3	0.463649	0.040587	5		0.38194	0.0518174	5		1.05813	0.107168	5		1.03369	0.113052	5
PC 38:2	0.282088	0.0451701	5		0.279448	0.0584478	5		0.538693	0.0874173	5		0.398032	0.094449	5
PC 38:3	0.198037	0.0199284	5		0.184863	0.0406557	5		0.307851	0.0493257	5		0.343166	0.0502356	5
PC 39:3	0.0516702	0.019573	5		0.0348736	0.0157244	5		0.183397	0.0496952	5		0.20162	0.0481943	5
PC 31:1	0.261897	0.130159	5		0.110428	0.0612403	5		0.082917	0.0497892	5		0.0615608	0.0327376	5
PC 32:1	0.351205	0.0892035	5		0.369698	0.0908578	5		0.396514	0.0902092	5		0.342816	0.0831802	5
PC 33:1	0.601044	0.0789501	5		0.543918	0.106509	5		0.414918	0.0604439	5		0.426224	0.0389487	5
PC 34:1	0.477795	0.0410432	5		0.519858	0.043249	5		0.547245	0.0603482	5		0.479657	0.0435095	5
PC 35:1	0.525306	0.0652156	5		0.449169	0.0463953	5		0.411842	0.0495408	5		0.360697	0.0576252	5
PC 36:1	0.294085	0.0569372	5		0.339835	0.0487148	5		0.268988	0.0533642	5		0.246256	0.0506105	5
PC 37:1	0.0844529	0.0644335	5		0.0489271	0.055961	5		0.0701208	0.0610969	5		0.101851	0.066257	5
PC 32:0	0.0352663	0.0248217	5		0.0406853	0.0173068	5		0.0396068	0.0230167	5		0.0246525	0.0255738	5
PE 38:8	0.129366	0.0388811	5		0.165316	0.0464438	5		0.155725	0.0502454	5		0.148855	0.0496177	5
PE 40:8	0.239412	0.0897689	5		0.168793	0.0232737	5		0.24029	0.0574353	5		0.230932	0.0591793	5
PE 40:9	0.215566	0.0448833	5		0.21706	0.0470977	5		0.259887	0.0672898	5		0.248935	0.0637334	5
PE 40:10	0.260472	0.0485143	5		0.287565	0.0429902	5		0.273042	0.0388979	5		0.250712	0.0397869	5
PE 36:6	0.182552	0.0655827	5		0.200339	0.0487577	5		0.125274	0.054235	5		0.113674	0.0431922	5
PE 37:6	0.546182	0.139057	5		0.512694	0.124486	5		0.519329	0.0753157	5		0.489161	0.0802149	5
PE 38:6	2.59142	0.221769	5		2.66267	0.227849	5		2.11772	0.203343	5		2.1393	0.206858	5
PE 38:7	0.316543	0.0604886	5		0.356217	0.0473025	5		0.505429	0.0761961	5		0.471187	0.0890212	5
PE 39:6	0.863601	0.177797	5		0.671876	0.138284	5		0.891877	0.0939007	5		0.790999	0.0768982	5
PE 40:7	0.311924	0.110554	5		0.25559	0.107782	5		0.240428	0.0736207	5		0.242097	0.0665035	5
PE 34:4	0.227191	0.0456747	5		0.284826	0.0479836	5		0.137609	0.0304992	5		0.135519	0.0329683	5
PE 34:5	0.108308	0.0358264	5		0.129973	0.022861	5		0.0910153	0.0264643	5		0.0889516	0.0159258	5
PE 35:4	0.781019	0.191468	5		0.707541	0.175455	5		0.46854	0.149178	5		0.498968	0.158877	5
PE 35:5	0.80155	0.212895	5		0.729627	0.194416	5		0.569099	0.175288	5		0.498382	0.159793	5
PE 36:4	1.20292	0.11577	5		1.41103	0.12389	5		0.996094	0.0946296	5		0.998432	0.0984652	5
PE 36:5	1.45041	0.169155	5		1.73942	0.18533	5		2.20396	0.211568	5		2.17142	0.211082	5
PE 37:4	0.640661	0.113783	5		0.626659	0.107623	5		0.675011	0.112079	5		0.650455	0.113032	5
PE 37:5	3.01192	0.10116	5		2.63776	0.09475	5		3.24634	0.187993	5		3.06778	0.179532	5
PE 38:4	1.38938	0.18275	5		1.48169	0.17805	5		1.26772	0.162166	5		1.26339	0.161604	5
PE 38:5	2.91682	0.218158	5		2.99252	0.210799	5		3.58175	0.246483	5		3.31533	0.241535	5
PE 39:4	0.195926	0.057325	5		0.196271	0.0670979	5		0.21293	0.053232	5		0.204191	0.0426457	5
PE 39:5	0.421339	0.0612054	5		0.346271	0.0601574	5		0.521965	0.0759118	5		0.474951	0.0751431	5
PE 40:4	0.387611	0.16783	5		0.417917	0.17412	5		0.322387	0.160592	5		0.261582	0.14462	5
PE 32:2	1.46003	0.311319	5		1.49536	0.306308	5		1.15717	0.291555	5		1.01701	0.266734	5
PE 33:2	1.25035	0.206169	5		1.16147	0.203138	5		0.855592	0.211077	5		0.751157	0.199624	5
PE 33:3	0.434473	0.138683	5		0.549336	0.15736	5		0.354808	0.157981	5		0.300506	0.138659	5
PE 34:2	2.275	0.10711	5		2.29462	0.0716814	5		1.87123	0.168327	5		1.9502	0.146538	5
PE 34:3	0.607596	0.108662	5		0.696415	0.116096	5		0.400378	0.0818039	5		0.413769	0.0848664	5
PE 35:2	2.4148	0.219512	5		2.09324	0.196544	5		1.63825	0.174972	5		1.74467	0.18276	5
PE 35:3	1.07391	0.121807	5		1.03993	0.127803	5		0.898669	0.153025	5		0.865223	0.126255	5
PE 36:2	4.37849	0.292845	5		4.0026	0.273257	5		2.97111	0.228939	5		3.28168	0.240474	5
PE 36:3	2.56414	0.202048	5		2.37181	0.188415	5		1.89967	0.176133	5		2.00529	0.168658	5
PE 37:2	1.66988	0.177921	5		1.50872	0.180569	5		1.56325	0.151123	5		1.74566	0.201946	5
PE 37:3	0.481056	0.0611713	5		0.418443	0.0434555	5		0.646754	0.0674385	5		0.698917	0.0764662	5
PE 38:2	0.373131	0.0580743	5		0.332187	0.0550886	5		0.309464	0.0633729	5		0.341946	0.0711801	5
PE 38:3	0.463089	0.0544656	5		0.434374	0.041251	5		0.520315	0.0510162	5		0.553337	0.0502538	5
PE 39:2	0.155256	0.0836232	5		0.163365	0.0958549	5		0.159233	0.0973225	5		0.163109	0.0940774	5
PE 39:3	0.232694	0.12575	5		0.243165	0.132327	5		0.322768	0.142302	5		0.292703	0.12436	5
PE 40:2	0.722303	0.245241	5		0.773	0.257891	5		0.826202	0.265623	5		0.841643	0.265886	5
PE 30:1	0.684885	0.221717	5		0.707874	0.221312	5		0.605426	0.219418	5		0.598821	0.216973	5
PE 31:1	0.374601	0.0351596	5		0.387323	0.0380901	5		0.20755	0.0829172	5		0.206415	0.0905567	5
PE 32:1	0.888773	0.13066	5		0.915459	0.132772	5		0.501908	0.0842115	5		0.52244	0.086941	5
PE 33:1	1.21946	0.156939	5		1.19123	0.155342	5		0.684578	0.117823	5		0.730993	0.121972	5
PE 34:1	1.52796	0.179559	5		1.34369	0.169997	5		1.2083	0.160975	5		1.29266	0.166769	5
PE 35:1	1.78884	0.199284	5		1.49073	0.179163	5		1.15109	0.154104	5		1.2534	0.160727	5
PE 36:1	1.09252	0.144735	5		0.959938	0.130296	5		0.891481	0.121406	5		0.981911	0.133765	5
PE 37:1	0.331135	0.0681253	5		0.288917	0.0776507	5		0.303589	0.0812162	5		0.31298	0.0773263	5
PE 38:1	0.27921	0.0793999	5		0.245262	0.0906619	5		0.233657	0.114446	5		0.276348	0.124232	5
PE 39:1	0.0975016	0.0332896	5		0.0626745	0.021921	5		0.0432477	0.018696	5		0.0502286	0.0210255	5
PE 40:1	0.0756808	0.0274791	5		0.0509646	0.0188853	5		0.0323136	0.0243298	5		0.0436834	0.0196939	5
PE 29:0	0.0804134	0.0186855	5		0.0864722	0.0246901	5		0.0252199	0.0187839	5		0.02655	0.00922044	5
PE 30:0	0.11504	0.0318752	5		0.118414	0.0285549	5		0.0811212	0.050075	5		0.085229	0.0501168	5
PE 32:0	0.241831	0.0498348	5		0.224653	0.0326127	5		0.176201	0.0268305	5		0.196202	0.0251763	5
PE 33:0	0.213772	0.0396696	5		0.217315	0.0317138	5		0.201847	0.0478274	5		0.217763	0.0438411	5
PE 34:0	0.187294	0.0394632	5		0.137651	0.0366405	5		0.115774	0.0504597	5		0.130827	0.0509828	5
